# Supplementary material for: Combinatorial and Machine Learning Approaches for Improved Somatic Variant Calling From Formalin-Fixed Paraffin-Embedded Genome Sequence Data
Source: Front Genet. 2022 Apr 27;13:834764. doi: 10.3389/fgene.2022.834764 (PMC9092826; doi:10.3389/fgene.2022.834764)
Supplement: Supplementary file 1 [file Table1.xlsx]

## Sheet: S1
The average computational resources required for variant callers across the two cohorts. User and CPU times are measured in seconds (s) and maximum RAM in gigabytes (GB). A field is annotated as “NA” when the tool did not run successfully due to high computational requirements of the tool.
Tool	Version Used	Availability of tumour only mode	Type of algorithm	User Time (s)	CPU Time (s)	Max RAM (GB)
LoFreq	2.1.3.1	Yes	Allele frequency analysis	929884	1398450	3.06
Pisces	5.2.10.49	Yes	Poisson model based on read count	NA	NA	359.97
SomVarIUS	1.1	Yes	Noise level estimation	32679	748680	17.34
Platypus	0.8.1	Yes	Haplotype analysis	26803	38115	23.65
Shimmer	0.2	No	Heuristic threshold	41207	302210	1.58
outLyzer	2	Yes	Noise level estimation	4383798	5927550	350.28
Strelka2	2.9.10	No	Allele frequency analysis	343526	502135	5.58
Virmid	1.1.1	No	Joint genotype analysis	88552	1250625	53.6
Octopus	0.6.3-beta	Yes	Haplotype analysis	34346248	34346248	15.39
Mutect2	4.1.4.0	Yes	Allele frequency analysis	12375796	15563720	13.37

## Sheet: S2
Median Recallᵉˢᵗ, median precisionᵉˢᵗ and median F1ᵉˢᵗ scores before and after (labelled post) applying FFPolish (trained with LoFreq calls). This was applied on both Strelka2 and LoFreq output.
	Precisionᵉˢᵗ	Recallᵉˢᵗ	F1ᵉˢᵗ	Post Precisionᵉˢᵗ	Post Recallᵉˢᵗ	Post F1ᵉˢᵗ
BLGSP (LoFreq)	0.6556	0.6706	0.6632	0.9887	0.3609	0.5288
HTMCP (LoFreq)	0.5767	0.6513	0.6117	0.952	0.5122	0.666
BLGSP (Strelka2)	0.0371	0.8686	0.0712	0.9615	0.3889	0.5538
HTMCP (Strelka2)	0.1639	0.7578	0.2695	0.9353	0.5423	0.6865

## Sheet: S3
Median Recallᵉˢᵗ, median precisionᵉˢᵗ and median F1ᵉˢᵗ scores before and after (labelled post) applying FFPolish (trained with Strelka2 calls). This was applied on both Strelka2 and LoFreq outputs to demonstrate the method’s flexibility.
	Precisionᵉˢᵗ	Recallᵉˢᵗ	F1ᵉˢᵗ	Post Precisionᵉˢᵗ	Post Recallᵉˢᵗ	Post F1ᵉˢᵗ
BLGSP (Strelka2)	0.0371	0.8686	0.0712	0.8308	0.727	0.7754
HTMCP (Strelka2)	0.1639	0.7578	0.2695	0.8186	0.6973	0.753
BLGSP (LoFreq)	0.6556	0.6706	0.6632	0.9566	0.6267	0.7573
HTMCP (LoFreq)	0.5767	0.6513	0.6117	0.8886	0.6159	0.7275

## Sheet: S4
Features extracted for FFPolish and their descriptions
Feature	Description
tumor_VAF	Variant allele fraction of tumour reads
tumor_depth	Depth of tumour reads
tumor_other_bases_count	Average count of non reference or non variant bases in tumour
tumor_ref_avg_basequality	Average base quality of reference reads in tumour
tumor_ref_avg_clipped_length	Average clipped length of reference reads in tumour
tumor_ref_avg_distance_to_effective_3p_end	Average distance to effective 3’ end for reference reads in tumour
tumor_ref_avg_distance_to_effective_5p_end	Average distance to effective 5’ end for reference reads in tumour
tumor_ref_avg_distance_to_q2_start_in_q2_reads	Average distance to a run where Illumina’s Read Segment Quality Control Indicator=2 for reference reads in tumour
tumor_ref_avg_mapping_quality	Average mapping quality of reference reads in tumour
tumor_ref_avg_num_mismatches_as_fraction	Average number of mismatches on reference reads per base in the tumour
tumor_ref_avg_pos_as_fraction	Average position on the reference reads as a fraction normalized to the centre of the read in the tumour
tumor_ref_avg_se_mapping_quality	Mean single ended mapping quality for reference reads in the tumour
tumor_ref_avg_sum_mismatch_qualities	Average sum of base qualities of mismatches for reference reads in the tumour
tumor_ref_count	Counts of reference base pairs for tumour sample
tumor_ref_num_minus_strand	Number of reference reads that are on negative read strands in the tumour
tumor_ref_num_plus_strand	Number of reference reads that are on positive read strands in the tumour
tumor_ref_num_q2_containing _reads	Number of reads containing a run where Illumina’s Read Segment Quality Control Indicator=2 for reference reads in tumour
tumor_var_avg_basequality	Average base quality of variants reads in the tumour
tumor_var_avg_clipped_length	Average clipped length of variant reads in tumour
tumor_var_avg_distance_to_effective_5p_end	Average distance to effective 5’ end for variant reads in tumour
tumor_var_avg_distance_to_effective_3p_end	Average distance to effective 3’ end for variant reads in tumour
tumor_var_avg_distance_to_q2_start_in_q2_reads	Average distance to a run where Illumina’s Read Segment Quality Control Indicator=2 for variant reads in tumour
tumor_var_avg_mapping_quality	Average mapping quality of variant reads in tumour
tumor_var_avg_num_mismatches_as_fraction	Average number of mismatches on variant reads per base in the tumour
tumor_var_avg_pos_as_fraction	Average position on the variant reads as a fraction normalized to the centre of the read in the tumour
tumor_var_avg_se_mapping_quality	Mean single ended mapping quality for variant reads in the tumour
tumor_var_avg_sum_mismatch_qualities	Average sum of base qualities of mismatches for variant reads in the tumour
tumor_var_count	Counts of variant base pairs for tumour sample
tumor_var_num_minus_strand	Number of variant reads that are on negative read strands in the tumour
tumor_var_num_plus_strand	Number of variant reads that are on positive read strands in the tumour
tumor_var_num_q2_containing _reads	Number of reads containing a run where Illumina’s Read Segment Quality Control Indicator=2 for variant reads in tumour

## Sheet: S5
List of POG dataset IDs that were used for FFPolish validation.
pogID	Dataset	Total number of accessions
POG036	EGAD00001002038	7	EGAZ00001225111, EGAZ00001225122, EGAZ00001225134, EGAZ00001225159, EGAZ00001225172, EGAZ00001399342, EGAZ00001708813
POG222	EGAD00001002622	5	EGAZ00001233252, EGAZ00001233267, EGAZ00001233281, EGAZ00001708828, EGAZ00001708850
POG235	EGAD00001002629	5	EGAZ00001233208, EGAZ00001233239, EGAZ00001233274, EGAZ00001708827, EGAZ00001708849
POG287	EGAD00001002982	5	EGAZ00001253013, EGAZ00001253091, EGAZ00001253099, EGAZ00001708820, EGAZ00001708842
POG316	EGAD00001002990	5	EGAZ00001253014, EGAZ00001253044, EGAZ00001253094, EGAZ00001708826, EGAZ00001708848
POG295	EGAD00001002998	5	EGAZ00001253052, EGAZ00001253134, EGAZ00001253218, EGAZ00001708821, EGAZ00001708843
POG296	EGAD00001003007	5	EGAZ00001253009, EGAZ00001253015, EGAZ00001253076, EGAZ00001708823, EGAZ00001708845
POG314	EGAD00001003014	5	EGAZ00001253027, EGAZ00001253131, EGAZ00001253160, EGAZ00001708824, EGAZ00001708846
POG302	EGAD00001003022	5	EGAZ00001253132, EGAZ00001253151, EGAZ00001253191, EGAZ00001708815, EGAZ00001708837
POG372	EGAD00001003041	5	EGAZ00001253016, EGAZ00001253168, EGAZ00001253221, EGAZ00001708822, EGAZ00001708844
POG396	EGAD00001003046	5	EGAZ00001253026, EGAZ00001253112, EGAZ00001253159, EGAZ00001708829, EGAZ00001708851
POG495	EGAD00001003086	5	EGAZ00001252877, EGAZ00001252900, EGAZ00001252955, EGAZ00001708817, EGAZ00001708839
POG469	EGAD00001003651	5	EGAZ00001313645, EGAZ00001313749, EGAZ00001313758, EGAZ00001708816, EGAZ00001708838
POG487	EGAD00001003624	5	EGAZ00001313644, EGAZ00001313701, EGAZ00001313764, EGAZ00001708814, EGAZ00001708836
POG558​	EGAD00001003655	5	EGAZ00001313829, EGAZ00001313852, EGAZ00001313890, EGAZ00001708818, EGAZ00001708840
POG456	EGAD00001003606	5	EGAZ00001313693, EGAZ00001313759, EGAZ00001313761, EGAZ00001708819, EGAZ00001708841
POG330	EGAD00001003633	5	EGAZ00001313689, EGAZ00001313729, EGAZ00001313751, EGAZ00001708825, EGAZ00001708847
POG636	EGAD00001003710	5	EGAZ00001313963, EGAZ00001314013, EGAZ00001314022, EGAZ00001708831, EGAZ00001708853
POG605	EGAD00001003665	5	EGAZ00001313833, EGAZ00001313903, EGAZ00001313911, EGAZ00001708830, EGAZ00001708852
POG683	EGAD00001003725	5	EGAZ00001314002, EGAZ00001314010, EGAZ00001314027, EGAZ00001708832, EGAZ00001708854
POG720	EGAD00001004622	5	EGAZ00001390301, EGAZ00001390450, EGAZ00001390505, EGAZ00001708834, EGAZ00001708856
POG759	EGAD00001004646	5	EGAZ00001390307, EGAZ00001390443, EGAZ00001390548, EGAZ00001708835, EGAZ00001708857

## Sheet: S6
Median Recallᵉˢᵗ, median precisionᵉˢᵗ and median F1ᵉˢᵗ scores for the unseen POG dataset. This was used to evaluate generalizability to a new dataset. Two models of FFPolish were tested, one trained on Strelka2 variant calls, and one trained on LoFreq calls. We observe better generalizability with the Strelka2 trained FFPolish.
	Precisionᵉˢᵗ	Recallᵉˢᵗ	F1ᵉˢᵗ
FFPolish (Strelka2)	0.591	0.753	0.6622
FFPolish (LoFreq)	0.6606	0.5966	0.627

## Sheet: S7
Initial variant calling results based on sample BLGSP-71-06-00001-01B-01E
Tool	#FFPE variants
Mutect2	40875141
LoFreq	19333
SomVarIUS	1230251
Shimmer	2217551
Strelka	19082266
Platypus	5225959
Virmid	83821

## Sheet: S8
Realignment of selected samples. Red and green indicate drop in precision_est or recall_est, respectively
	LoFreq						Strelka
	Before realignment		After Realignment				Before realignment		After Realignment
	Recall_est	Precision_est	Recall_est	△(Recall_est)	Precision_est	△(Prec_est)	Recall_est	Precision_est	Recall_est	△(Recall_est)	Precision_est	△(Prec_est)
A59519	0.66	0.8945	0.6177	-0.0423	0.9041	0.0096	0.8358	0.4862	0.8012	-0.0346	0.4497	-0.0365
A59522	0.1707	0.5767	0.1414	-0.0293	0.5962	0.0195	0.2663	0.2257	0.2407	-0.0256	0.194	-0.0317
A59528	0.7031	0.3972	0.6718	-0.0313	0.4469	0.0497	0.789	0.0925	0.7638	-0.0252	0.0762	-0.0163
A59540	0.6538	0.2109	0.6199	-0.0339	0.2107	-0.0002	0.8499	0.0291	0.8094	-0.0405	0.024	-0.0051
A66045	0.8188	0.2048	0.8343	0.0155	0.1959	-0.0089	0.9657	0.0123	0.9633	-0.0024	0.0129	0.0006
A66058	0.5703	0.0923	0.5753	0.005	0.086	-0.0063	0.8746	0.004	0.863	-0.0116	0.0042	0.0002
A66476	0.7543	0.9594	0.754	-0.0003	0.9579	-0.0015	0.9212	0.0987	0.9111	-0.0101	0.083	-0.0157
A66483	0.5272	0.4572	0.5317	0.0045	0.4566	-0.0006	0.6207	0.1135	0.6168	-0.0039	0.1098	-0.0037
A66492	0.6063	0.8284	0.6042	-0.0021	0.8291	0.0007	0.6581	0.1654	0.6482	-0.0099	0.1501	-0.0153
	Shimmer						Mutect
	Before realignment		After Realignment				Before realignment		After Realignment
	Recall_est	Precision_est	Recall_est	△(Recall_est)	Precision_est	△(Prec_est)	Recall_est	Precision_est	Recall_est	△(Recall_est)	Precision_est	△(Prec_est)
A59519	0.3773	0.0779	0.3011	-0.0762	0.134	0.0561	0.782	0.1637	0.7571	-0.0249	0.1825	0.0188
A59522	0.0592	0.0146	0.038	-0.0212	0.0202	0.0056	0.2513	0.0818	0.234	-0.0173	0.0867	0.0049
A59528	0.5494	0.0168	0.4571	-0.0923	0.0418	0.025	0.759	0.0134	0.7389	-0.0201	0.0166	0.0032
A59540	0.3649	0.0036	0.3084	-0.0565	0.0073	0.0037	0.7694	0.0053	0.7574	-0.012	0.0062	0.0009
A66045	0.8982	0.0038	0.8877	-0.0105	0.0061	0.0023	0.6362	0.0198	0.6515	-0.0153	0.0065	0.0133
A66058	0.7364	0.0009	0.7156	-0.0208	0.0015	0.0006	0.5915	0.0089	0.6092	-0.0177	0.0024	0.0065
A66476	0.8349	0.0417	0.8173	-0.0176	0.0343	-0.0074	0.8742	0.2536	0.8816	-0.0074	0.0481	0.2055
A66483	0.5965	0.0227	0.5934	-0.0031	0.0223	-0.0004	0.5798	0.1022	0.599	-0.0192	0.098	0.0042
A66492	0.6539	0.0281	0.3949	-0.259	0.033	0.0049	0.6294	0.1706	0.6233	0.0061	0.0262	0.1444
	Virmid
	Before realignment		After Realignment
	Recall_est	Precision_est	Recall_est	△(Recall_est)	Precision_est	△(Prec_est)
A59519	0.7164	0.7458	0.6983	-0.0181	0.6973	-0.0485
A59522	0.2108	0.436	0.1963	-0.0145	0.3819	-0.0541
A59528	0.7095	0.2364	0.6969	-0.0126	0.1815	-0.0549
A59540	0.7366	0.0798	0.7044	-0.0322	0.0577	-0.0221
A66045	0.8456	0.0513	0.8501	0.0045	0.0471	-0.0042
A66058	0.7127	0.0158	0.7043	-0.0084	0.0138	-0.002
A66476	0.798	0.3654	0.8024	0.0044	0.2894	-0.076
A66483	0.5437	0.3158	0.5477	0.004	0.265	-0.0508
A66492	0.5966	0.5357	0.592	-0.0046	0.4548	-0.0809

## Sheet: S9
Results of individual tools and top three combinations for BLGSP and HTMCP
	BLGSP				HTMCP
Node	Combinations	Recall_est	Precision_est	F1_est	Combinations	Recall_est	Precision_est	F1_est
LoFreq	NA	0.6706	0.65595	0.663194	NA	0.6513	0.5767	0.611734
Strelka2	NA	0.8686	0.0371	0.0711606	NA	0.7578	0.1639	0.269509
Shimmer	NA	0.75375	0.01085	0.0213921	NA	0.4065	0.0292	0.0544861
Virmid	NA	0.7405	0.16045	0.263751	NA	0.6644	0.3856	0.487986
Mutect2	NA	0.6266	0.0765	0.136353	NA	0.7172	0.0317	0.0607164
BestSens1	Strelka2, Shimmer, Mutect2	0.8776	0.0082	0.0162482	Strelka2 Mutect2 Virmid	0.8139	0.0282	0.0545113
BestSens2	Strelka2, Virmid, Mutect2	0.87725	0.0259	0.0503145	Strelka2 Mutect2 Shimmer	0.8134	0.02	0.0390401
BestSens3	Strelka2, Shimmer, Virmid	0.876	0.00685	0.0135937	Strelka2 Mutect2 Shimmer	0.8117	0.0269	0.0520742
BestPrec1	LoFreq, Shimmer, Mutect2	0.52935	0.9689	0.684648	LoFreq Mutect2 Shimmer	0.3325	0.9778	0.49625
BestPrec2	LoFreq, Virmid, Mutect2	0.5203	0.96435	0.675919	LoFreq Virmid Shimmer	0.3475	0.965	0.51099
BestPrec3	LoFreq, Strelka2, Mutect2	0.5569	0.95995	0.704877	Shimmer Virmid Mutect2	0.33385	0.96405	0.495952
BestF11	LoFreq, Strelka2, Mutect2	0.6668	0.9121	0.770395	LoFreq, Shimmer, Mutect2	0.64925	0.8922	0.751579
BestF12	LoFreq, Shimmer, Mutect2	0.6293	0.93275	0.75155	LoFreq, Strelka2, Mutect2	0.6193	0.8563	0.718767
BestF13	LoFreq, Shimmer, Mutect2	0.63005	0.91865	0.74746	Strelka2, Virmid, Mutect2	0.5784	0.8777	0.69729
FFPolish	NA	0.727	0.8308	0.775442	NA	0.69725	0.81855	0.753047

## Sheet: S10
Number of variants called before and after running FFPolish, along with the median variant allele fraction (VAF) of filtered variants for Strelka2 and LoFreq calls.
Sample ID	# Variants (Strelka2)	# Variants after FFPolish (Strelka2)	Median VAF of filtered variants (Strelka2)	# Variants (LoFreq)	# Variants after FFPolish (LoFreq)	Median VAF of filtered variants (LoFreq)
BLGSP-71-06-00001	19082266	5292	0.143	19333	3959	0.135
BLGSP-71-06-00002	4333360	3664	0.11	2519	2319	0.291
BLGSP-71-06-00005	20555886	2849	0.143	4512	1862	0.154
BLGSP-71-06-00007	4922428	5368	0.126	3795	3442	0.311
BLGSP-71-06-00008	4948996	4843	0.133	3584	3325	0.316
BLGSP-71-06-00012	13882428	6538	0.142	5593	4039	0.221
BLGSP-71-06-00016	5497911	3649	0.129	2955	2654	0.297
BLGSP-71-06-00019	6246501	3527	0.118	2910	2534	0.293
BLGSP-71-06-00020	19972921	3720	0.16	7091	2373	0.169
BLGSP-71-06-00072	24883026	5258	0.171	6116	3478	0.214
BLGSP-71-06-00074	20138933	3363	0.153	7116	2477	0.155
BLGSP-71-06-00075	9106201	5910	0.125	5349	4940	0.354
BLGSP-71-06-00076	16321583	4912	0.147	6167	2382	0.14
BLGSP-71-06-00078	14156079	5459	0.151	4926	4332	0.409
BLGSP-71-06-00081	7057155	7813	0.127	6614	5944	0.263
BLGSP-71-06-00084	4211984	4540	0.089	3851	3585	0.333
BLGSP-71-06-00085	16046800	3207	0.157	6749	1966	0.206
BLGSP-71-06-00086	19371361	5439	0.157	6399	3924	0.224
BLGSP-71-06-00087	5480195	4178	0.115	3512	3283	0.331
BLGSP-71-06-00088	5782873	4590	0.122	3824	3648	0.373
BLGSP-71-06-00089	6982139	4456	0.111	3424	3105	0.336
BLGSP-71-06-00093	16291533	4897	0.161	15906	3500	0.173
BLGSP-71-06-00095	17130382	5868	0.158	20899	4612	0.156
BLGSP-71-06-00098	3425947	8103	0.161	6408	6043	0.322
BLGSP-71-06-00142	19939668	22717	0.181	35921	17249	0.272
BLGSP-71-06-00143	17846203	2455	0.16	8405	880	0.167
BLGSP-71-06-00149	15774773	2638	0.143	4995	1734	0.18
BLGSP-71-06-00154	15272887	8548	0.158	16645	6793	0.185
BLGSP-71-06-00155	4436824	3797	0.119	3005	2820	0.345
BLGSP-71-06-00158	14247482	7554	0.132	9200	6326	0.158
BLGSP-71-06-00160	16191187	4723	0.148	5373	3649	0.194
BLGSP-71-06-00162	5240423	5203	0.114	4309	4024	0.337
BLGSP-71-06-00169	17241082	4982	0.158	9786	3501	0.18
HTMCP-03-06-02001	6976604	25344	0.128	30362	22191	0.122
HTMCP-03-06-02002	5809995	9783	0.118	10227	6290	0.122
HTMCP-03-06-02003	4209399	7070	0.125	6978	5361	0.111
HTMCP-03-06-02006	6769704	13795	0.11	15892	10526	0.104
HTMCP-03-06-02007	10322624	2062800	0.151	1812752	1724987	0.177
HTMCP-03-06-02012	5974348	12027	0.13	19778	8411	0.129
HTMCP-03-06-02013	6825105	8798	0.125	12844	6289	0.118
HTMCP-03-06-02026	6586807	925875	0.138	808261	777497	0.146
HTMCP-03-06-02036	8110642	5901	0.125	10795	3948	0.109
HTMCP-03-06-02037	5002654	9854	0.125	11796	8091	0.118
HTMCP-03-06-02040	5236602	8440	0.133	11652	6219	0.136
HTMCP-03-06-02042	3873643	26775	0.136	27173	23108	0.14
HTMCP-03-06-02046	6529059	3698	0.13	5216	2547	0.113
HTMCP-03-06-02054	5743411	16773	0.128	18326	13906	0.129
HTMCP-03-06-02057	8203925	5628	0.133	8022	3724	0.125
HTMCP-03-06-02058	7231650	85190	0.141	83138	71321	0.158
HTMCP-03-06-02061	7306849	27455	0.136	29987	22463	0.135
HTMCP-03-06-02063	8631208	52639	0.132	49910	36994	0.132
HTMCP-03-06-02068	6102680	30812	0.121	28458	23419	0.117
HTMCP-03-06-02070	7489185	10837	0.124	15637	8104	0.116
HTMCP-03-06-02074	5626799	11853	0.152	18489	8312	0.156
HTMCP-03-06-02075	5196381	20340	0.118	20698	15192	0.12
HTMCP-03-06-02076	6214211	11173	0.106	13233	8223	0.105
HTMCP-03-06-02085	438379	5847	0.123	9247	4381	0.124
HTMCP-03-06-02089	4983986	11022	0.128	15192	8289	0.138
HTMCP-03-06-02097	5236911	7605	0.128	5829	4770	0.146
HTMCP-03-06-02098	6737459	16798	0.128	16124	12629	0.133
HTMCP-03-06-02099	5096488	7010	0.116	9744	5281	0.112
HTMCP-03-06-02103	8050897	34735	0.131	38223	28015	0.122
HTMCP-03-06-02108	5118081	8290	0.125	9951	6771	0.117
HTMCP-03-06-02109	6830039	22713	0.13	25040	18267	0.121
HTMCP-03-06-02110	4913403	5837	0.122	7853	4257	0.114
HTMCP-03-06-02120	5441746	14039	0.129	16738	11281	0.123
HTMCP-03-06-02125	5263907	8867	0.129	11810	6820	0.14
HTMCP-03-06-02128	5424674	10686	0.125	12967	8706	0.123
HTMCP-03-06-02139	7558085	14799	0.114	18387	12175	0.104
HTMCP-03-06-02145	4976889	8906	0.125	8971	6458	0.123
HTMCP-03-06-02147	4037412	12128	0.135	15070	10159	0.133

[truncated: 7 more sheets: S11, S12, S13, S14, S15, S16, Reference]
